# Supplementary material for: Development and Stability of a New Formulation of Pentobarbital Suppositories for Paediatric Procedural Sedation
Source: Pharmaceutics. 2023 Feb 24;15(3):755. doi: 10.3390/pharmaceutics15030755 (PMC10055724; doi:10.3390/pharmaceutics15030755)
Supplement: Supplementary file 1 [file pharmaceutics-15-00755-s001.zip]

Archive with 2 entries (2 files):
- file S2-Copie de Raw_data_pento.xlsx
- Supplementary data file S1.pdf
