# Supplementary material for: Development and Stability of a New Formulation of Pentobarbital Suppositories for Paediatric Procedural Sedation
Source: Pharmaceutics. 2023 Feb 24;15(3):755. doi: 10.3390/pharmaceutics15030755 (PMC10055724; doi:10.3390/pharmaceutics15030755)
Supplement: Supplementary file 1 [file pharmaceutics-15-00755-s001.zip › file S2-Copie de Raw_data_pento.xlsx]

## Sheet: Extraction validation
	Extraction validation of pentobarbital
	Without oleic acid (F1 formula)
		Weight of pentobarbital	Weight of witepsol	concentration 24h µg/ml	target concentration	Bias (%)
Day 1	1	30.08	1071.5	14.5	15.04	-3.59043
	2	30.1	1071	14.3	15.05	-4.98339
	3	29.98	1070.2	14.9	14.99	-0.6004
	4	30.08	1071.5	14.6	15.04	-2.92553
	5	30.02	1069.8	13.7	15.01	-8.72751
	6	30.06	1070.08	14.5	15.03	-3.52628
Day 2	7	30.8	1069.9	15.1	15.4	-1.94805
	8	30.07	1070.1	15.1	15.035	0.432325
	9	30.1	1070.6	15.07	15.05	0.13289
	10	30.1	1070	14.6	15.05	-2.99003
	11	30.15	1070.8	15.5	15.075	2.81924
	12	30.25	1070.1	15.7	15.125	3.80165
Day 3	13	30.14	1070.6	15.5	15.07	2.85335
	14	30.24	1070.3	15.8	15.12	4.49735
	15	30.1	1070.7	14.7	15.05	-2.32558
	16	30.15	1070.25	15.2	15.075	0.829187
	17	30.32	1070.8	15.2	15.16	0.263852
	18	30.1	1070	15.3	15.05	1.66113
	With oleic acid (F2 formula)
		Weight of pentobarbital	Weight of witepsol	concentration 24h µg/ml	target concentration	Bias (%)
Day 1	1	30	1071.1	14.9	15	-0.666667
	2	29.9	1070.7	15.2	14.95	1.67224
	3	29.9	1070.3	15.5	14.95	3.67893
	4	30.24	1069.9	15.2	15.12	0.529101
	5	30.1	1070.12	15.5	15.05	2.99003
	6	29.99	1071.9	15.5	14.995	3.36779
Day 2	7	30	1070.6	15.1	15	0.666667
	8	30.01	1069.66	15.6	15.005	3.96534
	9	30.05	1070.2	14.7	15.025	-2.16306
	10	30.01	1070.4	14.5	15.005	-3.36554
	11	30.02	1070	15.2	15.01	1.26582
	12	30.02	1070.5	15	15.01	-0.0666223
Day 3	13	30.1	1070.2	15.2	15.05	0.996678
	14	30.13	1070.3	15.5	15.065	2.88749
	15	30.1	1070.05	15	15.05	-0.332226
	16	30.3	1070.5	15.7	15.15	3.63036
	17	30.14	1070.07	14.9	15.07	-1.12807
	18	30.2	1070.1	15.2	15.1	0.662252

## Sheet: Validation EAV preparation F1
Pentobarbital dosage	30	30	30	40	40	40	50	50	50	60	60	60
1	14.12	13.68	14.87	19.5	20.47	18.2	23.02	23.46	24.6	15.29	15	15.78
2	14.08	14.33	14.32	19.65	20.02	18.7	22.44	24.67	24.22	15.87	15.05	14.59
3	14.27	13.62	14.92	20.03	20.5	20.35	24.54	25.47	24.6	15.68	14.34	15.36
4	14.3	13.92	15.24	18.47	20.71	18.66	23.09	22.71	25.27	15.91	14.93	15.58
5	14.57	14.21	15.41	19.53	20.77	18.47	23.51	22.88	25.1	16.03	14.64	14.78
6	14.62	13.91	14.35	19.93	21.64	17.78	22.2	26.08	24.98	15.83	15.14	14.13
7	14.34	13.31	13.93	19.89	20.79	17.94	23.55	23.45	23.73	15.12	15.26	15.49
8	14.81	13.5	13.82	20.11	20.43	19.4	23.72	25.1	23.81	16.26	15.09	15.27
9	14.14	14.16	12.86	20.1	20.36	18.27	24.54	24.66	24.94	16.66	15.39	15.26
10	15.04	14.13	14.72	20.54	21.29	19.03	22.89	22.83	24.57	16.26	14.7	14.16
Mean quantity (n=10)	29.74	28.84	28.89	39.55	41.39	37.36	46.7	48.26	49.17	63.57	59.81	60.16
Experimental acceptance values	0.0742	0.1142	0.144	0.0665	0.0764	0.1424	0.1265	0.1366	0.0522	0.1175	0.0504	0.094
Mean quantity (n=30)		28.5			39.4353			48.042			61.18

## Sheet: Validation EAV preparation F2
Pentobarbital dosage	30	30	30	40	40	40	50	50	50	60	60	60
1	15.4497	16.0542	15.15	20.9925	20.803	20.8977	24.4842	24.2203	25.2921	14.4808	14.4086	14.7817
2	15.5326	15.7238	15.23	20.5558	20.5984	20.5771	24.7961	24.7297	25.8206	14.1737	14.6925	15.0246
3	14.0768	16.1296	13.78	21.3113	20.0412	20.6763	25.2538	25.257	25.9491	14.0253	15.2707	15.3675
4	15.9011	15.206	15.8	21.1864	21.3719	21.2791	25.2619	26.1798	26.1995	14.0644	14.5454	15.3153
5	15.7641	16.5333	15.48	20.9745	20.4982	20.7363	25.0705	25.032	25.1348	14.4721	14.8577	15.3138
6	15.1377	15.2084	14.84	21.6632	20.9432	21.3032	25.2481	26.6083	24.8953	13.9946	14.9148	15.196
7	15.4314	15.0597	15.13	21.0651	21.7512	21.4082	25.0705	25.4601	25.4666	14.0295	14.8093	15.2041
8	15.5519	16.2358	15.25	20.7322	20.8132	20.7727	25.2481	23.4004	25.0377	14.1188	15.1394	15.017
9	15.4808	16.3969	15.18	20.6317	20.2987	20.4652	25.5098	25.7511	24.7389	14.0752	14.5655	14.9087
10	15.6427	15.4872	15.34	21.7289	19.2244	20.4766	24.9029	25.5437	25.632	15.6884	14.58	15.0154
Mean quantity (n=10)	30.79	31.61	30.18	42.17	41.27	41.7185	50.17	50.44	50.83	57.25	59.11	60.46
Experimental acceptance values	0.0926	0.1248	0.0811	0.0872	0.1008	0.0992	0.0281	0.0898	0.0478	0.1132	0.044	0.0311
Mean quantity (n=30)		30.8789			41.7185			50.4797			58.9401

## Sheet: Resistance to rupture
	Hardness
		Weigth (kg) which crushed the suppository
		1	2	3	Mean	SD
	F1_30mg	3.6	3.2	3	3.26667	0.305505
	F2_30mg	0.8	1	1	0.933333	0.11547
	F1_40mg	4.2	4.4	4.2	4.26667	0.11547
	F2_40mg	1	1	1	1	0
	F1_50mg	4.6	4.4	4.4	4.46667	0.11547
	F2_50mg	1	1	1	1	0
	F1_60mg	3.2	3.4	3.6	3.4	0.2
	F2_60mg_1g	0.8	1	1	0.933333	0.11547

## Sheet: Softening time
		Softening time (s)
		1	2	3	Mean	SD	Mean (min)
	F1_30mg	520	470	495	495	25	8.25	8 min 15
	F2_30mg	190	220	200	203.333	15.2753	3.38889	3 min 23
	F1_40mg	550	570	530	550	20	9.16667	9 min 10
	F2_40mg	180	210	200	196.667	15.2753	3.27778	3 min 17
	F1_50mg	450	520	490	486.667	35.1188	8.11111	8 min 7
	F2_50mg	170	160	180	170	10	2.83333	2 min 50
	F2_50mg	440	430	410	426.667	15.2753	7.11111	7 min 7
	F1_60mg	480	490	480	483.333	5.7735	8.05556	8 min 3
	F2_60mg	170	170	160	166.667	5.7735	2.77778	2 min 47

## Sheet: Disintegration
		Disintegration time (s)
			F1	F2
	SUPPO 30 mg	1	380	160
		2	370	152
		3	388	150
		Mean	379.333	154
		SD	9.0185	5.2915
	SUPPO 40 mg	1	370	148
		2	372	156
		3	443	157
		Mean	395	153.667
		SD	41.5812	4.93288
	SUPPO 50 mg	1	384	172
		2	386	175
		3	388	181
		Mean	386	176
		SD	2	4.58258
	SUPPO 60 mg	1	395	171
		2	404	166
		3	397	176
		Mean	398.667	171
		SD	4.72582	5

## Sheet: Stab_HPLC
		Pentobarbital AUC (214 nm)		Pentobarbital Quantity (mg)
	Nb of unit
Day 0, 30 mg suppositories, F1	1	5458916	5458916	31.1929	31.1929
	2	5657150	5657150	32.3304	32.3304
	3	5676055	5676055	32.4389	32.4389
	4	5690349	5690349	32.5209	32.5209
	5	5621417	5621417	32.1254	32.1254
	6	5622350	5622350	32.1307	32.1307
	7	5318208	5318208	30.3855	30.3855
	8	5577799	5577799	31.8751	31.8751
	9	5290119	5290119	30.2243	30.2243
	10	5402236	5402236	30.8677	30.8677
Day 0, 30 mg suppositories, F2	1	5719067	5719067	32.6857	32.6857
	2	5659451	5659451	32.3436	32.3436
	3	5589189	5589189	31.9405	31.9405
	4	5563393	5563393	31.7924	31.7924
	5	5636685	5636685	32.213	32.213
	6	5709754	5709754	32.6323	32.6323
	7	5617139	5617139	32.1008	32.1008
	8	5753045	5753045	32.8807	32.8807
	9	5705519	5705519	32.608	32.608
	10	5595031	5595031	31.974	31.974
Day 0, 60 mg suppositories, F1	1	4880644	4880644	55.7494	55.7494
	2	4889478		55.8508	55.8508
	3	5129593	5129593	58.6064	58.6064
	4	5152184	5152184	58.8657	58.8657
	5	5370105	5370105	61.3666	61.3666
	6	4936732		56.3931	56.3931
	7	5268516	5268516	60.2007	60.2007
	8	5022930	5022930	57.3823	57.3823
	9	4946904		56.5098	56.5098
	10	5425087		61.9976	61.9976
Day 0, 60 mg suppositories, F2	1	5709393	5709393	65.2604	65.2604
	2	5606234	5606234	64.0765	64.0765
	3	5525144	5525144	63.1459	63.1459
	4	5732296	5732296	65.5232	65.5232
	5	5735812	5735812	65.5636	65.5636
	6	5715054	5715054	65.3254	65.3254
	7	5625811	5625811	64.3012	64.3012
	8	5654358	5654358	64.6288	64.6288
	9	5692802	5692802	65.07	65.07
	10	5716651	5716651	65.3437	65.3437
Week 2, 30 mg suppositories, F1	1	5387191	30.7814	30.7814	30.7814
	2	5817616	33.2512	33.2512	33.2512
	3	5719017	32.6854	32.6854	32.6854
	4	5685584	32.4936	32.4936	32.4936
	5	5372379	30.6964	30.6964	30.6964
Week 2, 30 mg suppositories, F2	1	5650821	5650821	32.2941	32.2941
	2	5551223	5551223	31.7226	31.7226
	3	5785073	5785073	33.0645	33.0645
	4	5671109	5671109	32.4105	32.4105
	5	5693201	5693201	32.5373	32.5373
Week 2, 60 mg suppositories, F1	1	5646060	5646060	64.5336	64.5336
	2	5618398	5618398	64.2161	64.2161
	3	5616207	5616207	64.191	64.191
	4	5526735	5526735	63.1642	63.1642
	5	5652530	5652530	64.6078	64.6078
Week 2, 60 mg suppositories, F2	1	4952694	4952694	56.5763	56.5763
	2	5311612	5311612	60.6953	60.6953
	3	5433727	5433727	62.0968	62.0968
	4	5400827	5400827	61.7192	61.7192
	5	5381287	5381287	61.4949	61.4949
Week 4, 30 mg suppositories, F1	1	5660598	5660598	32.3502	32.3502
	2	5840771	5840771	33.3841	33.3841
	3	5777923	5777923	33.0234	33.0234
	4	5705504	5705504	32.6079	32.6079
	5	5807199	5807199	33.1914	33.1914
Week 4, 30 mg suppositories, F2	1	5811471	5811471	33.2159	33.2159
	2	5841835	5841835	33.3902	33.3902
	3	5815372	5815372	33.2383	33.2383
	4	5891720	5891720	33.6764	33.6764
	5	6001985	6001985	34.3091	34.3091
Week 4, 60 mg suppositories, F1	1	5327311	5327311	60.8755	60.8755
	2	5333775	5333775	60.9497	60.9497
	3	5578290	5578290	63.7558	63.7558
	4	5710116	5710116	65.2687	65.2687
	5	5748215	5748215	65.7059	65.7059
Week 4, 60 mg suppositories, F2	1	5821066	5821066	66.542	66.542
	2	5808064	5808064	66.3928	66.3928
	3	5671299	5671299	64.8232	64.8232
	4	5767723	5767723	65.9298	65.9298
	5	5858786	5858786	66.9749	66.9749
Week 16, 30 mg suppositories, F1	1	5993232	5993232	34.2589	34.2589
	2	5920280	5920280	33.8403	33.8403
	3	5876727	5876727	33.5904	33.5904
	4	5913218	5913218	33.7998	33.7998
	5	5884805	5884805	33.6367	33.6367
Week 16, 30 mg suppositories, F2	1	5991780	5991780	34.2506	34.2506
	2	5960434	5960434	34.0707	34.0707
	3	5924179	5924179	33.8627	33.8627
	4	6243728	6243728	35.6963	35.6963
	5	6056884	6056884	34.6242	34.6242
Week 16, 60 mg suppositories, F1	1	5619582	5619582	64.2297	64.2297
	2	5955128	5955128	68.0805	68.0805
	3	6120759	6120759	69.9814	69.9814
	4	6083358	6083358	69.5521	69.5521
	5	5464410	5464410	62.4489	62.4489
Week 16, 60 mg suppositories, F2	1	6134059	6134059	70.134	70.134
	2	5927272	5927272	67.7609	67.7609
	3	6002706	6002706	68.6266	68.6266
	4	6132315	6132315	70.114	70.114
	5	6127951	6127951	70.0639	70.0639
Week 28, 30 mg suppositories, F1	1	5608243	5608243	32.0498	32.0498
	2	5523429	5523429	31.5631	31.5631
	3	5591176	5591176	31.9519	31.9519
	4	5532380	5532380	31.6145	31.6145
	5	5767070	5767070	32.9612	32.9612
Week 28, 30 mg suppositories, F2	1	5677852	5677852	32.4492	32.4492
	2	5904665	5904665	33.7507	33.7507
	3	5768431	5768431	32.969	32.969
	4	5730981	5730981	32.7541	32.7541
	5	5639228	5639228	32.2276	32.2276
Week 28, 60 mg suppositories, F1	1	5814074	5814074	66.4618	66.4618
	2	5835938	5835938	66.7127	66.7127
	3	5891197	5891197	67.3468	67.3468
	4	5993073	5993073	68.516	68.516
	5	5774911	5774911	66.0123	66.0123
Week 28, 60 mg suppositories, F2	1	5918600	5918600	67.6613	67.6613
	2	6018781	6018781	68.811	68.811
	3	5826325	5826325	66.6024	66.6024
	4	6063491	6063491	69.3241	69.3241
	5	5742899	5742899	65.6449	65.6449
Week 41, 30 mg suppositories, F1	1	5581628	5581628	31.8971	31.8971
	2	5492613	5492613	31.3863	31.3863
	3	5521659	5521659	31.553	31.553
	4	5554171	5554171	31.7395	31.7395
	5	5472702	5472702	31.272	31.272
Week 41, 30 mg suppositories, F2	1	5571305	5571305	31.8378	31.8378
	2	5542186	5542186	31.6707	31.6707
	3	5588353	5588353	31.9357	31.9357
	4	5641355	5641355	32.2398	32.2398
	5	5656011	5656011	32.3239	32.3239
Week 41, 60 mg suppositories, F1	1	5647564	5647564	64.5508	64.5508
	2	5706945	5706945	65.2323	65.2323
	3	5712312	5712312	65.2939	65.2939
	4	5723822	5723822	65.426	65.426
	5	5728951	5728951	65.4849	65.4849
Week 41, 60 mg suppositories, F2	1	5881033	5881033	67.2302	67.2302
	2	5786169	5786169	66.1415	66.1415
	3	5603480	5603480	64.0449	64.0449
	4	5808523	5808523	66.3981	66.3981
	5	5846530	5846530	66.8342	66.8342
